# Supplementary material for: Parameter Mapping Sonification of Human Olfactory Thresholds
Source: Biology (Basel). 2023 Apr 28;12(5):670. doi: 10.3390/biology12050670 (PMC10215924; doi:10.3390/biology12050670)
Supplement: Supplementary file 1 [file biology-12-00670-s001.zip]

Archive with 2 entries (2 files):
- Volatiles Table S1.xlsx
- Volatiles Table S2.xlsx
