# Supplementary material for: Parameter Mapping Sonification of Human Olfactory Thresholds
Source: Biology (Basel). 2023 Apr 28;12(5):670. doi: 10.3390/biology12050670 (PMC10215924; doi:10.3390/biology12050670)
Supplement: Supplementary file 1 [file biology-12-00670-s001.zip › Volatiles Table S1.xlsx]

## Sheet: Sheet1
Parameter mapping sonification of human olfactory thresholds
Jean-Luc Boevé, Rudi Giot
Table S1. Descriptors of the molecules used in the study, and bioactivity data gathered from the literature and sonification process.
The index refers to the position of a molecule as listed in Devos et al. (2011). CAS reference numbers are given. The chemical classes are: aliphatics (ALI), aromatics (ARO), and terpenes (TER). The chemical descriptors are: the number of carbon atoms (#C), oxygen atoms (#O), the MW, and the function groups acid (f.ac), aldehyde (f.al), double bond (f.db), ester (f.es), ketone (f.ke), and alcohol…
Index	CAS	Compound name	#C	#H	#O	MW	f.ac	f.al	f.db	f.es	f.ke	f.ol	SHOT d1	SHOT d2	Log(1/ODT)	Lpeak
168	74-84-0	Ethane	2	6	0	30.1	0	0	0	0	0	0	1.9	2
450	74-98-6	Propane	3	8	0	44.1	0	0	0	0	0	0	2.31	2.57	-3.176	-31.71
35	106-97-8	Butane	4	10	0	58.1	0	0	0	0	0	0	3.31	3.69	-3.079	-27.92
144	108-08-7	2,4-Dimethylpentane	7	16	0	100.2	0	0	0	0	0	0	3.44	4.06	0.027	-25.29
332	107-31-3	Methyl formate	2	4	2	60.1	0	0	0	1	0	0	3.63	4.03	-2.114	-28.83
176	74-85-1	Ethene	2	4	0	28.05	0	0	1	0	0	0	3.66	3.73
94	96-41-3	Cyclopentanol	5	10	1	86.1	0	0	0	0	0	1	3.71	4.27
292	67-56-1	Methanol	1	4	1	32.04	0	0	0	0	0	1	3.73	3.85	-1.519	-41.25
238	110-54-3	Hexane	6	14	0	86.17	0	0	0	0	0	0	4.01	4.66	-0.176	-25.56
415	109-66-0	Pentane	5	12	0	72.149	0	0	0	0	0	0	4.02	4.5	-0.146	-25.43
459	115-07-1	Propene	3	6	0	42.08	0	0	1	0	0	0	4.04	4.28	-1.114	-26.21
293	126-81-8	Methone	8	12	2	140.2	0	0	0	0	2	0	4.09	4.86
88	110-82-7	Cyclohexane	6	12	0	84.2	0	0	0	0	0	0	4.11	4.66
197	109-94-4	Ethyl formate	3	6	2	74.1	0	0	0	1	0	0	4.24	4.73	-0.431	-25.86
174	64-17-5	Ethanol	2	6	1	46.07	0	0	0	0	0	1	4.26	4.54	0.284	-31.05
226	64-18-6	Formic acid	1	2	2	46.026	1	0	0	0	0	0	4.26	4.55
251	300-85-6	3-Hydroxybutanoic acid	4	8	3	104.1	1	0	0	0	0	1	4.37	5.01
230	142-82-5	Heptane	7	16	0	100.2	0	0	0	0	0	0	4.39	5.01	0.174	-25.62
363	75-65-0	tert-Butanol	4	10	1	74.12	0	0	0	0	0	1	4.41	4.9	-0.653	-23.77
457	67-64-1	2-Propanone	3	6	1	58.08	0	0	0	0	1	0	4.46	4.84	-1.623	-24.7
364	115-11-7	2-Methylpropene	4	8	0	56.1	0	0	1	0	0	0	4.54	4.91	-1	-25.54
397	111-65-9	Octane	8	18	0	114.2	0	0	0	0	0	0	4.56	5.24	-0.23	-23.73
456	67-63-0	2-Propanol	3	8	1	60.09	0	0	0	0	0	1	4.59	4.99	-1.415	-27.38
357	75-28-5	2-Methylpropane	4	10	0	58.1	0	0	0	0	0	0	4.62	5
42	78-92-2	(d)2-Butanol	4	10	1	74.1	0	0	0	0	0	1	4.63	5.12
44	78-93-3	2-Butanone	4	8	1	72.1	0	0	0	0	1	0	4.63	5.11	0.357	-23.09
336	2155-30-8	Methyl 2-hydroxypropanoate	4	8	3	104.1	0	0	0	1	0	0	4.68	5.32
304	79-20-9	Methyl acetate	3	6	2	74.1	0	0	0	1	0	0	4.72	5.21	-0.23	-25.97
43	78-92-2	(I)2-Butanol	4	10	1	74.12	0	0	0	0	0	1	4.78	5.27
510	629-50-5	Tridecane	13	28	0	184.4	0	0	0	0	0	0	4.78	5.67
325	563-80-4	3-Methylbutan-2-one	5	10	1	86.14	0	0	0	0	1	0	4.79	5.35	0.301	-21.51
159	112-40-3	n-Dodecane	12	26	0	170.3	0	0	0	0	0	0	4.84	5.69	0.959	-24.92
473	110-74-7	Propyl formate	4	8	2	88.1	0	0	0	1	0	0	4.9	5.47	0.018	-21.82
62	503-17-3	2-Butyne	4	6	0	54.1	0	0	2	0	0	0	4.91	5.26
47	107-01-7	2-Butene	4	8	0	56.1	0	0	1	0	0	0	4.92	5.29
17	71-43-2	Benzene	6	6	0	78.1	0	0	0	0	0	0	4.92	5.44	-0.431	-26.26
360	554-12-1	Methyl propanoate	4	8	2	88.1	0	0	0	1	0	0	4.95	5.52
93	542-92-7	Cyclopentadiene	5	6	0	66.1	0	0	2	0	0	0	4.98	5.42
279	108-21-4	Isopropyl acetate	5	10	2	102.1	0	0	0	1	0	0	4.99	5.62	0.796	-20.75
411	575-82-6	2-Oxapropyl salicylate	9	10	4	182.2	0	0	0	1	0	1	5	5.88
183	141-78-6	Ethyl acetate	4	8	2	88.1	0	0	0	1	0	0	5.01	5.58	0.06	-22.39
524	1120-21-4	n-Undecane	11	24	0	156.3	0	0	0	0	0	0	5.11	5.93	0.06	-27.62
324	75-85-4	2-Methylbutan-2-ol	5	12	1	88.2	0	0	0	0	0	1	5.15	5.72
177	60-29-7	Ethoxyethane	4	10	1	74.12	0	0	0	0	0	0	5.15	5.64
389	111-84-2	Nonane	9	20	0	128.3	0	0	0	0	0	0	5.17	5.9	-0.342	-25.65
483	90-01-7	Salicyl alcohol	7	8	2	124.2	0	0	0	0	0	2	5.19	5.9
455	71-23-8	1-Propanol	3	8	1	60.09	0	0	0	0	0	1	5.22	5.62	1.027	-27.31
95	120-92-3	Cyclopentanone	5	8	1	84.1	0	0	0	0	1	0	5.23	5.77
494	108-88-3	Toluene	7	8	0	92.14	0	0	0	0	0	0	5.23	5.81	0.481	-24.25
421	107-87-9	2-Pentanone	5	10	1	86.17	0	0	0	0	1	0	5.26	5.81	1.553	-22.91
41	78-92-2	2-Butanol	4	10	1	74.1	0	0	0	0	0	1	5.28	5.77	0.658	-23.42
348	108-11-2	4-Methylpentan-2-ol	6	14	1	102.17	0	0	0	0	0	1	5.33	5.96
178	110-80-5	2-Ethoxyethanol	4	10	2	90.1	0	0	0	0	0	1	5.34	5.91
57	592-84-7	Butyl formate	5	10	2	102.1	0	0	0	1	0	0	5.34	5.97	1.06	-19.5
253	123-42-2	4-Hydroxy-4-methylpentan-2-one	6	12	2	116.16	0	0	0	0	1	1	5.36	6.05
98	124-18-5	Decane	10	22	0	142.3	0	0	0	0	0	0	5.36	6.13	0.208	-23.69
447	2437-95-8	α-Pinene	10	16	0	136.2	0	0	1	0	0	0	5.41	6.16
132	95-47-6	1,2-Dimethylbenzene	8	10	0	106.2	0	0	0	0	0	0	5.42	6.07	0.42	-24.32
520	78-59-1	3,5,5-Trimethyl-2-cyclohexen-1-one	9	14	1	138.2	0	0	1	0	1	0	5.44	6.2
33	106-99-0	1,3-Butadiene	4	6	0	54.1	0	0	2	0	0	0	5.5	5.86	0.638	-23.48
241	626-93-7	2-Hexanol	6	14	1	102.2	0	0	0	0	0	1	5.5	6.13
227	98-01-1	Furfural	5	4	2	96.1	0	1	2	0	0	0	5.5	6.11
92	262-94-8	Cyclooctane	8	16	0	112.2	0	0	0	0	0	0	5.52	6.19
90	108-94-1	Cyclohexanone	6	10	1	98.2	0	0	0	0	1	0	5.54	6.15
362	78-83-1	2-Methylpropan-1-ol	4	10	1	74.12	0	0	0	0	0	1	5.59	6.08	1.959	-22.8
287	138-86-3	Limonene	10	16	0	136.2	0	0	2	0	0	0	5.61	6.36	1.42	-24.44
469	109-60-4	Propyl acetate	5	10	2	102.13	0	0	0	1	0	0	5.61	6.24	0.62	-19.99
201	103-09-3	2-Ethylhexyl acetate	10	20	2	172.3	0	0	0	1	0	0	5.63	6.49
267	110-19-0	Isobutyl acetate	6	12	2	116.2	0	0	0	1	0	0	5.63	6.32	2.097	-21.9
349	108-10-1	4-Methylpentan-2-one	6	12	1	100.2	0	0	0	0	1	0	5.64	6.27	0.77	-23.59
528	108-05-4	Vinyl acetate	4	6	2	86.1	0	0	1	1	0	0	5.66	6.22
134	106-42-3	1,4-Dimethylbenzene	8	10	0	106.2	0	0	0	0	0	0	5.67	6.31	1.237	-25
138	108-83-8	2,6-Dimethylheptan-4-one	9	18	1	142.24	0	0	0	0	1	0	5.7	6.47
246	142-92-7	Hexyl acetate	8	16	2	144.2	0	0	0	1	0	0	5.72	6.5	2.745	-22.3
202	90530-31-7	2-Ethylhexyl 2-propenoate	11	20	2	184.3	0	0	1	1	0	0	5.74	6.63
3	98-86-2	Acetophenone	8	8	1	120.2	0	0	0	0	1	0	5.74	6.44
420	71-41-0	1-Pentanol	5	12	1	88.2	0	0	0	0	0	1	5.77	6.33	1	-19.56
269	589-59-3	Isobutyl 3-methylbutanoate	9	18	2	158.2	0	0	0	1	0	0	5.8	6.62	2.284	-21.99
40	71-36-3	1-Butanol	4	10	1	74.12	0	0	0	0	0	1	5.82	6.31	1.42	-23.88
423	616-25-1	1-Penten-3-ol	5	10	1	86.1	0	0	1	0	0	1	5.83	6.39
270	97-85-8	Isobutyl 2-methylpropanoate	8	16	2	144.2	0	0	0	1	0	0	5.83	6.61	1.125	-21.2
340	80-62-6	Methyl 2-methylprop-2-enoate	5	8	2	100.13	0	0	1	1	0	0	5.83	6.45	0.678	-18.25
133	108-38-3	1,3-Dimethylbenzene	8	10	0	106.2	0	0	0	0	0	0	5.85	6.49	1.387	-23.95
512	77-93-0	Triethyl 2-hydroxy-1,2,3-propanetricarboxylate	12	20	7	276.3	0	0	0	3	0	1	5.86	6.92
200	104-76-7	2-Ethylhexan-1-ol	8	18	1	130.2	0	0	0	0	0	1	5.88	6.61
345	123-15-9	2-Methylpentanal	6	12	1	100.2	0	1	0	0	0	0	5.88	6.5
351	108-84-9	4-Methylpent-2-yl acetate	8	16	2	144.21	0	0	0	1	0	0	5.88	6.66
46	106-98-9	1-Butene	4	8	0	56.1	0	0	1	0	0	0	5.91	5.71	0.444	-26.4
91	110-83-8	Cyclohexene	6	10	0	82.2	0	0	1	0	0	0	5.91	6.44
519	108-67-8	1,3,5-Trimethylbenzene	9	12	0	120.2	0	0	0	0	0	0	5.94	6.64	0.77	-26.83
422	96-22-0	3-Pentanone	5	10	1	86.13	0	0	0	0	1	0	5.94	6.5
290	50-00-0	Methanal	1	2	1	30.03	0	1	0	0	0	0	5.97	6.06	0.301	-42.18
190	97-95-0	2-Ethylbutan-1-ol	6	14	1	102.2	0	0	0	0	0	1	6	6.63
53	123-86-4	Butyl acetate	6	12	2	116.16	0	0	0	1	0	0	6.03	6.71	1.796	-22.12
21	140-11-4	Benzyl acetate	9	10	2	150.174	0	0	0	1	0	0	6.04	6.84
207	97-62-1	Ethyl 2-methylpropanoate	6	12	2	116.2	0	0	0	1	0	0	6.04	6.73	4.658	-21.63
462	79-10-7	Propenoic acid	3	4	2	72.06	1	0	1	0	0	0	6.05	6.53
321	137-32-6	2-Methylbutan-1-ol	5	12	1	88.2	0	0	0	0	0	1	6.07	6.64
493	546-80-5	α-Thujone	10	16	1	152.2	0	0	0	0	1	0	6.09	6.89
518	95-63-6	1,2,4-Trimethylbenzene	9	12	0	120.2	0	0	0	0	0	0	6.11	6.81	0.921	-26.44
135	75-97-8	3,3-Dimethylbutan-2-one	6	12	1	100.2	0	0	0	0	1	0	6.11	6.73
277	98-83-9	Isopropenylbenzene	9	10	0	118.18	0	0	1	0	0	0	6.12	6.82
206	108-64-5	Ethyl 3-methylbutanoate	7	14	2	130.2	0	0	0	1	0	0	6.14	6.87	4.886	-19.7
242	591-78-6	2-Hexanone	6	12	1	100.16	0	0	0	0	1	0	6.15	6.78	1.62	-21.62
233	110-43-0	2-Heptanone	7	14	1	114.18	0	0	0	0	1	0	6.17	6.85	2.167	-21.45
463	107-18-6	2-Propen-1-ol	3	6	1	58.08	0	0	1	0	0	1	6.18	6.57
137	108-82-7	2,6-Dimethylheptan-4-ol	9	20	1	144.3	0	0	0	0	0	1	6.2	6.98
529	100-42-5	Vinylbenzene	8	8	0	104.14	0	0	1	0	0	0	6.2	6.84	1.456	-22.69
314	93-58-3	Methyl benzoate	8	8	2	136.2	0	0	0	1	0	0	6.22	6.97
224	1195-79-5	Fenchone	10	16	1	152.2	0	0	0	0	1	0	6.23	7.03
434	122-79-2	Phenyl acetate	8	8	2	136.2	0	0	0	1	0	0	6.23	6.98
48	590-18-1	cis-2-Butene	4	8	0	56.1	0	0	1	0	0	0	6.29	6.66
525	112-42-5	1-Undecanol	11	24	1	172.3	0	0	0	0	0	1	6.31	7.17
119	95-92-1	Diethyl oxalate	6	10	4	146.1	0	0	0	2	0	0	6.31	7.09
322	137-32-6	(I)2-Methylbutan-1-ol	5	12	1	88.2	0	0	0	0	0	1	6.37	6.94
391	143-08-8	1-Nonanol	9	20	1	144.3	0	0	0	0	0	1	6.37	7.15	3.046	-20.88
432	108-95-2	Phenol	6	6	1	94.1	0	0	0	0	0	1	6.37	6.96	2.252	-19.65
333	106-73-0	Methyl heptanoate	8	16	2	144.2	0	0	0	1	0	0	6.38	7.16
458	107-02-8	2-Propenal	3	4	1	56.06	0	1	1	0	0	0	6.39	6.76	2.444	-22.21
271	540-42-1	Isobutyl propanoate	7	14	2	130.2	0	0	0	1	0	0	6.39	7.12
215	105-37-3	Ethyl propanoate	5	10	2	102.1	0	0	0	1	0	0	6.41	7.04
45	4170-30-3	trans-2-Butenal	4	6	1	70.1	0	1	1	0	0	0	6.41	6.87	1.638	-14.22
26	560-88-3	Bornyl salicylate	17	22	3	274.4	0	0	0	1	0	1	6.42	7.48
204	16219-75-3	Ethylidenenorbornene	9	12	0	120.19	0	0	2	0	0	0	6.43	7.13
1	64-19-7	Acetic acid	2	4	2	60.052	1	0	0	0	0	0	6.44	6.84	2.222	-18.96
407	111-67-1	2-Octene	8	16	0	112.2	0	0	1	0	0	0	6.45	7.12
141	78-70-6	3,7-Dimethylocta-1,6-dien-3-ol	10	18	1	154.3	0	0	2	0	0	1	6.46	7.27
166	75-07-0	Ethanal	2	4	1	44.05	0	1	0	0	0	0	6.47	6.73	2.824	-32.52
347	105-30-6	2-Methylpentan-1-ol	6	14	1	102.2	0	0	0	0	0	1	6.48	7.11
404	106-68-3	3-Octanone	8	16	1	128.2	0	0	0	0	1	0	6.49	7.22
63	76-22-2	Camphor	10	16	1	152.23	0	0	0	0	1	0	6.49	7.29
406	111-66-0	1-Octene	8	16	0	112.2	0	0	1	0	0	0	6.54	7.21	3	-25.78
367	119-36-8	Methyl 2-hydroxybenzoate	8	8	3	152.147	0	0	0	1	0	0	6.56	7.36
89	108-93-0	Cyclohexanol	6	12	1	100.2	0	0	0	0	0	1	6.59	7.21
475	106-36-5	Propyl propanoate	6	12	2	116.2	0	0	0	1	0	0	6.61	7.3
268	539-90-2	Isobutyl butanoate	8	16	2	144.2	0	0	0	1	0	0	6.62	7.4
486	10482-56-1	α-Terpineol	10	18	1	154.3	0	0	1	0	0	1	6.62	7.43
392	821-55-6	2-Nonanone	9	18	1	142.2	0	0	0	0	1	0	6.64	7.41
350	141-79-7	4-Methylpent-3-en-2-one	6	10	1	98.14	0	0	1	0	1	0	6.64	7.25
477	624-67-9	2-Propynal	3	2	1	54.1	0	1	2	0	0	0	6.66	7.01
334	110-93-0	6-Methyl-5-hepten-2-one	8	14	1	126.196	0	0	1	0	1	0	6.69	7.42
121	123-25-1	Diethyl succinate	8	14	4	174.2	0	0	0	2	0	0	6.69	7.55
335	110-12-3	5-Methylhexan-2-one	7	14	1	114.2	0	0	0	0	1	0	6.7	7.38	2.678	-20.81
276	105-68-0	Isopentyl propanoate	8	16	2	144.2	0	0	0	1	0	0	6.7	7.48
471	105-66-8	Propyl butanoate	7	14	2	130.2	0	0	0	1	0	0	6.71	7.44
16	100-52-7	Benzaldehyde	7	6	1	106.122	0	1	0	0	0	0	6.73	7.38
240	111-27-3	Hexan-1-ol	6	14	1	102.18	0	0	0	0	0	1	6.73	7.36	2.222	-19.23
198	106-30-9	Ethyl heptanoate	9	18	2	158.2	0	0	0	1	0	0	6.74	7.56
188	93-89-0	Ethyl benzoate	9	10	2	150.2	0	0	0	1	0	0	6.76	7.55
424	628-63-7	Pentyl acetate	7	14	2	130.18	0	0	0	1	0	0	6.77	7.51
157	101-81-5	Diphenylmethane	13	12	0	168.2	0	0	0	0	0	0	6.78	7.63
323	123-51-3	3-Methylbutan-1-ol	5	12	1	88.15	0	0	0	0	0	1	6.79	7.35	2.77	-20.61
339	556-24-1	Methyl 3-methylbutanoate	6	12	2	116.2	0	0	0	1	0	0	6.8	7.49	2.658	-22.82
526	112-12-9	2-Undecanone	11	22	1	170.3	0	0	0	0	1	0	6.81	7.66
491	95-93-2	1,2,4,S-Tetramethylbenzene	10	14	0	134.2	0	0	0	0	0	0	6.83	7.58
437	101-48-4	2-Phenylethanal dimethylacetal	10	14	2	166.2	0	0	0	0	0	0	6.83	7.67
231	111-14-8	Heptanoic acid	7	14	2	130.185	1	0	0	0	0	0	6.83	7.56
147	95-87-4	2,5-Dimethylphenol	8	10	1	122.2	0	0	0	0	0	1	6.84	7.55
66	99-49-0	Carvone	10	14	1	150.2	0	0	2	0	1	0	6.85	7.65
213	539-82-2	Ethyl pentanoate	7	14	2	130.2	0	0	0	1	0	0	6.86	7.59	3.959	-19.12
275	2445-78-5	Isopentyl 3-methylbutanoate	10	20	2	172.3	0	0	0	1	0	0	6.86	7.72
274	106-27-4	Isopentyl butanoate	9	18	2	158.2	0	0	0	1	0	0	6.87	7.69
243	6728-26-3	(E)-2-Hexenal	6	10	1	98.142	0	1	1	0	0	0	6.88	7.5
417	123-54-6	2,4-Pentanedione	5	8	2	100.1	0	0	0	0	2	0	6.88	7.5
356	78-84-2	2-Methylpropanal	4	8	1	72.11	0	1	0	0	0	0	6.91	7.39	3.456	-17.83
273	123-92-2	Isopentyl acetate	7	14	2	130.18	0	0	0	1	0	0	6.91	7.65
232	111-70-6	1-Heptanol	7	16	1	116.2	0	0	0	0	0	1	6.92	7.6	2.319	-18.68
281	98-82-8	Isopropylbenzene	9	12	0	120.19	0	0	0	0	0	0	6.92	7.62	2.076	-26.6
100	112-30-1	n-Decanol	10	22	1	158.3	0	0	0	0	0	1	6.92	7.74	3.114	-21.35
25	76-49-3	Bornyl acetate	12	20	2	196.3	0	0	0	1	0	0	6.95	7.86
189	105-54-4	Ethyl butanoate	6	12	2	116.2	0	0	0	1	0	0	6.95	7.64
454	79-09-4	Propanoic acid	3	6	2	74.08	1	0	0	0	0	0	6.96	7.45	2.244	-20.61
412	10028-15-6	Ozone	0	0	3	48	0	0	0	0	0	0	6.99	7.29
162	112-53-8	1-Dodecanol	12	26	1	186.3	0	0	0	0	0	1	7	7.9
365	96-33-3	Methyl 2-propenoate	4	6	2	86.09	0	0	1	1	0	0	7.03	7.58	2.456	-18.6
403	111-13-7	2-Octanone	8	16	1	128.2	0	0	0	0	1	0	7.04	7.77
425	3777-69-3	2-Pentylfuran	9	14	1	138.2	0	0	2	0	0	0	7.04	7.8
438	60-12-8	2-Phenylethanol	8	10	1	122.164	0	0	0	0	0	1	7.06	7.77
118	87-91-2	Diethyl 2,3-dihydroxybutanedioate	8	14	6	206.2	0	0	0	2	2	0	7.11	8.04
346	646-07-1	4-Methylpentanoic acid	6	12	2	116.2	1	0	0	0	0	0	7.12	7.81	3.398	-22.7
60	2052-14-4	Butyl salicylate	11	14	3	194.2	0	0	0	1	0	1	7.13	8.04
142	106-23-0	Citronellal	10	18	1	154.249	0	1	1	0	0	0	7.13	7.94
235	1119-44-4	trans-3-Hepten-2-one	7	12	1	112.2	0	0	1	0	1	0	7.13	7.8
361	79-31-2	2-Methylpropanoic acid	4	8	2	88.1	1	0	0	0	0	0	7.14	7.71	2.824	-20.02
217	118-61-6	Ethyl salicylate	9	10	3	166.2	0	0	0	1	0	1	7.14	7.98
449	123-38-6	Propanal	3	6	1	58.08	0	1	0	0	0	0	7.19	7.57	3	-27.62
99	334-48-5	Decanoic acid	10	20	2	172.265	1	0	0	0	0	0	7.2	8.06
234	18829-55-5	trans-2-Heptenal	7	12	1	112.2	0	1	1	0	0	0	7.2	7.87
239	142-62-1	Hexanoic acid	6	12	2	116.158	1	0	0	0	0	0	7.22	7.9	3.222	-24.16
149	95-65-8	3,4-Dimethylphenol	8	10	1	122.2	0	0	0	0	0	1	7.23	7.94
237	66-25-1	Hexanal	6	12	1	100.158	0	1	0	0	0	0	7.24	7.86	3.553	-17.73
410	2809-67-8	2-Octyne	8	14	0	110.2	0	0	2	0	0	0	7.26	7.93
19	106-51-4	1,4-Benzoquinone	6	4	2	108.09	0	0	0	0	2	0	7.28	7.97
101	693-54-9	2-Decanone	10	20	1	156.3	0	0	0	0	1	0	7.28	8.1
439	50373-55-2	1-Phenylethyl acetate	10	12	2	164.2	0	0	0	1	0	0	7.3	8.14
433	101-84-8	Phenoxybenzene	12	10	1	170.2	0	0	0	0	0	0	7.3	8.15
139	5392-40-5	3,7-Dimethylocta-2,6-dienal	10	16	1	152.23	0	1	2	0	0	0	7.33	8.13
143	106-22-9	3,7-Dimethyloct-6-en-1-ol	10	20	1	156.3	0	0	1	0	0	1	7.34	8.15
343	1731-84-6	Methyl nonanoate	10	20	2	172.3	0	0	0	1	0	0	7.35	8.21
250	90-02-8	2-Hydroxybenzaldehyde	7	6	2	122.122	0	1	0	0	0	1	7.42	8.13
4	122-00-9	1-Acetyl-4-methylbenzene	9	10	1	134.2	0	0	0	0	1	0	7.43	8.18
272	106-63-8	Isobutyl 2-propenoate	7	12	2	128.2	0	0	1	1	0	0	7.48	8.21	3.046	-18.47
399	111-87-5	Octan-1-ol	8	18	1	130.2	0	0	0	0	0	1	7.5	8.24	2.569	-20.37
426	25415-62-7	Pentyl 3-Methylbutanoate	10	20	2	172.3	0	0	0	1	0	0	7.5	8.36
427	2050-08-0	Pentyl salicylate	12	16	3	208.2	0	0	0	1	0	1	7.51	8.45
400	123-96-6	2-Octanol	8	18	1	130.2	0	0	0	0	0	1	7.52	8.25
330	120-57-0	3,4-Methylenedioxybenzaldehyde	8	6	3	150.1	0	1	0	0	0	0	7.52	8.32
409	2051-50-5	2-Octyl acetate	10	20	2	172.3	0	0	0	1	0	0	7.54	8.4
34	123-72-8	Butanal	4	8	1	72.11	0	1	0	0	0	0	7.56	8.05	3.174	-17.18
474	141-06-0	Propyl pentanoate	8	16	2	144.2	0	0	0	1	0	0	7.57	8.35	2.481	-21.32
401	6169-06-8	(d)2-Octanol	8	18	1	130.2	0	0	0	0	0	1	7.62	8.36
398	124-07-2	Octanoic acid	8	16	2	144.2	1	0	0	0	0	0	7.62	8.4
229	111-71-7	Heptanal	7	14	1	114.2	0	1	0	0	0	0	7.64	8.32	3.745	-19.3
402	123-96-6	(1)2-Octanol	8	18	1	130.2	0	0	0	0	0	1	7.65	8.38
413	123-63-7	Paraldehyde	6	12	3	132.2	0	0	0	0	0	0	7.65	8.39
414	110-62-3	Pentanal	5	10	1	86.13	0	1	0	0	0	0	7.66	8.22	3.387	-15.75
416	600-14-6	2,3-Pentanedione	5	8	2	100.1	0	0	0	0	2	0	7.67	8.29
478	15932-80-6	Pulegone	10	16	1	152.2	0	0	1	0	1	0	7.67	8.47
161	143-07-7	Dodecanoic acid	12	24	2	200.318	1	0	0	0	0	0	7.69	8.61
419	109-52-4	Pentanoic acid	5	10	2	102.1	1	0	0	0	0	0	7.69	8.32	4.432	-21.18
86	141-27-5	Geranial	10	16	1	152.233	0	1	2	0	0	0	7.7	8.5
318	623-42-7	Methyl butanoate	5	10	2	102.1	0	0	0	1	0	0	7.7	8.33
228	4313-03-5	trans-2-trans-4-Heptadienal	7	10	1	110.2	0	1	2	0	0	0	7.72	8.38
212	141-97-9	Ethyl 3-oxobutanoate	6	10	3	130.2	0	0	0	1	1	0	7.75	8.48
146	105-67-9	2,4-Dimethylphenol	8	10	1	122.2	0	0	0	0	0	1	7.78	8.49
408	3391-86-4	1-Octen-3-ol	8	16	1	128.2	0	0	1	0	0	1	7.79	8.52
36	431-03-8	2,3-Butanedione	4	6	2	86.09	0	0	0	0	2	0	7.8	8.36	4.301	-18.1
39	107-92-6	Butanoic acid	4	8	2	88.1	1	0	0	0	0	0	7.84	8.41	3.721	-19.73
443	104-55-2	3-Phenylpropenal	9	8	1	132.2	0	1	1	0	0	0	7.85	8.59
527	143-14-6	9-Undecenal	11	20	1	168.3	0	1	0	0	0	0	7.85	8.7
59	141-32-2	Butyl 2-propenoate	7	12	2	128.17	0	0	1	1	0	0	7.85	8.58	3.26	-17.9
24	24393-70-2	Borneol	10	18	1	154.3	0	0	0	0	0	1	7.87	8.68
388	124-19-6	Nonanal	9	18	1	142.238	0	1	0	0	0	0	7.87	8.65	3.469	-23.3
187	100-41-4	Ethylbenzene	8	10	0	106.16	0	0	0	0	0	0	7.89	8.54	0.77	-25.17
390	112-05-0	Nonanoic acid	9	18	2	158.2	1	0	0	0	0	0	7.9	8.72
11	18339-16-7	5-α-Androst-16-en-3-one	19	28	1	272.4	0	0	1	0	1	0	7.91	8.97
523	112-44-7	Undecanal	11	22	1	170.3	0	1	0	0	0	0	7.93	8.78
199	123-66-0	Ethyl hexanoate	8	16	2	144.2	0	0	0	1	0	0	7.96	8.74
405	2548-87-0	trans-2-Octenal	8	14	1	126.2	0	1	1	0	0	0	7.97	8.69
320	503-74-2	3-Methylbutanoic acid	5	10	2	102.132	1	0	0	0	0	0	7.98	8.61	4.108	-20.26
145	526-75-0	2,3-Dimethylphenol	8	10	1	122.2	0	0	0	0	0	1	8.01	8.72
210	123-29-5	Ethyl nonanoate	11	22	2	186.3	0	0	0	1	0	0	8.03	8.92
354	106-44-5	4-Methylphenol	7	8	1	108.2	0	0	0	0	0	1	8.08	8.73	4.268	-18.62
315	590-86-3	3-Methylbutanal	5	10	1	86.1	0	1	0	0	0	0	8.09	8.65	4	-16.03
319	116-53-0	2-Methylbutanoic acid	5	10	2	102.1	1	0	0	0	0	0	8.1	8.73
352	95-48-7	2-Methylphenol	7	8	1	108.2	0	0	0	0	0	1	8.11	8.77	3.553	-18.86
435	103-82-2	2-Phenylacetic acid	8	8	2	136.2	1	0	0	0	0	0	8.14	8.89
396	124-13-0	Octanal	8	16	1	128.2	0	1	0	0	0	0	8.14	8.87	5	-19.46
444	104-54-1	3-Phenylprop-2-en-1-ol	9	10	1	134.2	0	0	1	0	0	1	8.16	8.91
97	112-31-2	n-Decylaldehyde	10	20	1	156.3	0	1	0	0	0	0	8.23	9.05	3.398	-22.08
355	140-39-6	4-Methylphenyl acetate	9	10	2	150.2	0	0	0	1	0	0	8.31	9.11
222	627-90-7	Ethyl undecanoate	13	26	2	214.4	0	0	0	1	0	0	8.32	9.28
211	106-32-1	Ethyl octanoate	10	20	2	172.3	0	0	0	1	0	0	8.38	9.24
395	30361-28-5	trans-2,trans-4-Octadienal	8	12	1	124.2	0	1	2	0	0	0	8.39	9.1
191	110-38-3	Ethyl decanoate	12	24	2	200.3	0	0	0	1	0	0	8.4	9.32
148	576-26-1	2,6-Dimethylphenol	8	10	1	122.2	0	0	0	0	0	1	8.41	9.12
216	140-88-5	Ethyl acrylate	5	8	2	100.11	0	0	1	1	0	0	8.44	9.06	3.585	-17.42
353	108-39-4	3-Methylphenol	7	8	1	108.2	0	0	0	0	0	1	8.45	9.1	4	-18.23
394	27743-70-0	trans-2-Nonen-4-one	9	16	1	140.2	0	0	1	0	1	0	8.48	9.25
245	25166-87-4	trans-4-Hexenal	6	10	1	98.2	0	1	1	0	0	0	8.5	9.11
244	6789-80-6	cis-3-Hexenal	6	10	1	98.2	0	1	1	0	0	0	8.57	9.18
102	3913-81-3	trans-2-Decenal	10	18	1	154.3	0	1	1	0	0	0	8.63	9.44
236	142-83-6	trans-2,trans-4-Hexadienal	6	8	1	96.1	0	1	2	0	0	0	8.66	9.26
193	106-33-2	Ethyl dodecanoate	14	28	2	228.4	0	0	0	1	0	0	8.7	9.68
329	111-82-0	Methyl dodecanoate	13	26	2	214.4	0	0	0	1	0	0	8.71	9.66
140	106-25-2	3,7-Dimethylocta-cis-2,6-dien-1-ol	10	18	1	154.3	0	0	2	0	0	1	8.88	9.69
442	122-97-4	3-Phenylpropan-1-ol	9	12	1	136.2	0	0	0	0	0	1	8.89	9.64
393	18829-56-6	trans-2-Nonenal	9	16	1	140.2	0	1	1	0	0	0	9.06	9.83
150	108-68-9	3,5-Dimethylphenol	8	10	1	122.2	0	0	0	0	0	1	9.1	9.81
96	25152-84-5	trans-2,trans-4-Decadienal	10	16	1	152.3	0	1	2	0	0	0	9.66	10.46
386	5910-87-2	trans-2,trans-4-Nonadienal	9	14	1	138.2	0	1	2	0	0	0	9.69	10.45
387	557-48-2	trans-2,cis-6-Nonadienal	9	14	1	138.2	0	1	2	0	0	0	10.13	10.89
