# Supplementary material for: Parameter Mapping Sonification of Human Olfactory Thresholds
Source: Biology (Basel). 2023 Apr 28;12(5):670. doi: 10.3390/biology12050670 (PMC10215924; doi:10.3390/biology12050670)
Supplement: Supplementary file 1 [file biology-12-00670-s001.zip › Volatiles Table S2.xlsx]

## Sheet: Sheet1
Parameter mapping sonification of human olfactory thresholds
Jean-Luc Boevé, Rudi Giot
Table S2. Statistical results from multiple linear regressions.
The standerdized human odour threshold (SHOT d1, in log units of 'olfactory power') was the dependent variable, the independent variables being the number of carbon atoms (#C), oxygen atoms (#O), the MW, and the function groups acid (f.ac), aldehyde (f.al), double bond (f.db), ester (f.es), ketone (f.ke), and alcohol (f.ol). Three multiple regressions were performed, using 272 or 100 molecules (s…
Statistics
Dependent variable:	SHOT_d1
N:	272
Multiple R:	0,65866
Multiple R2:	0,43384
Multiple R2 adj.:	0,41662
ANOVA
F:	25,192
df1, df2:	8, 263
p:	1,0832E-28
Numbers		Coeff.	Std.err.	t	p	R^2
	Constant	4,0238	0,20572	19,56	3,309E-53
	#C	0,22338	0,022647	9,8637	9,9008E-20	0,19472
	#O	0,37954	0,18175	2,0883	0,037732	0,043476
	f.ac	0,92958	0,42848	2,1695	0,03094	0,011274
	f.al	1,4222	0,26716	5,3235	2,1834E-07	0,12452
	f.db	0,29881	0,11364	2,6295	0,0090556	0,036092
	f.es	-0,2177	0,3771	-0,57731	0,56422	0,00071273
	f.ke	0,13867	0,22749	0,6096	0,54266	0,0002156
	f.ol	0,26247	0,22906	1,1459	0,2529	0,00031032
Statistics
Dependent variable:	SHOT_d1
N:	272
Multiple R:	0,64743
Multiple R2:	0,41917
Multiple R2 adj.:	0,40825
ANOVA
F:	38,393
df1, df2:	5, 266
p:	1,3402E-29
Numbers		Coeff.	Std.err.	t	p	R^2
	Constant	4,1906	0,19694	21,279	2,3413E-59
	#C	0,21983	0,02264	9,7101	2,8251E-19	0,19472
	#O	0,29784	0,070744	4,2101	3,4958E-05	0,043476
	f.ac	0,96677	0,26128	3,7001	0,00026185	0,011274
	f.al	1,3957	0,18959	7,3615	2,2744E-12	0,12452
	f.db	0,27495	0,11394	2,4131	0,016494	0,036092
Statistics
Dependent variable:	SHOT_d1
N:	100
Multiple R:	0,73362
Multiple R2:	0,5382
Multiple R2 adj.:	0,51363
ANOVA
F:	21,91
df1, df2:	5, 94
p:	1,734E-14
Numbers		Coeff.	Std.err.	t	p	R^2
	Constant	3,1383	0,34808	9,0159	2,274E-14
	#C	0,28997	0,043128	6,7235	1,3632E-09	0,064835
	#O	0,74123	0,13677	5,4194	4,5975E-07	0,11552
	f.ac	1,4094	0,3742	3,7664	0,00028859	0,076812
	f.al	1,8479	0,27387	6,7473	1,2208E-09	0,13709
	f.db	0,49898	0,22709	2,1973	0,030459	0,0014111
